# Supplementary material for: Exploring behavioral determinants of antimicrobial dispensing in drug retail outlets of Addis Ababa, Ethiopia: a mixed methods study
Source: Sci Rep. 2025 Oct 17;15:36423. doi: 10.1038/s41598-025-20558-w (PMC12534449; doi:10.1038/s41598-025-20558-w)
Supplement: Supplementary file 2 — Supplementary Material 2 [file 41598_2025_20558_MOESM2_ESM.xls]

## Sheet: Antimicrobial dispensing behavi
Age	Gender	Level of education	Practice setting	Year of experience	D1	D2	D3	D4	D5	D6	D7	D8	Knowledge [I am aware of the local patterns of antimicrobial resistance.]	Knowledge [I understand the guidelines for dispensing antimicrobials in Ethiopia.]	Knowledge [I understand the local healthcare policies related to dispensing.]	Skills [I effectively communicate with patients regarding their medications.]	Skills [I handle challenging dispensing situations effectively.]	Social/Professional Role and Identity [I believe my professional values guide my practice.]	Social/Professional Role and Identity [I collaborate with other pharmacists to improve practices.]	Beliefs about Capabilities [I feel confident in my antimicrobial dispensing decisions.]	Beliefs about Capabilities [I believe I have the necessary skills to dispense antimicrobials effectively.]	Optimism [I am optimistic about improving antimicrobial dispensing practices.]	Optimism [I believe responsible dispensing leads to better health outcomes]	Optimism [I believe future research improve antimicrobial dispensing practice]	Beliefs about Consequences [I understand the consequences of inappropriate antimicrobial dispensing.]	Beliefs about Consequences [I expect positive outcomes from following dispensing guidelines]	Reinforcement [I feel motivated to dispense antimicrobials appropriately when I receive positive feedback from my peers.]	Reinforcement [Participation in training sessions about antimicrobial stewardship reinforces my commitment to responsible dispensing.]	Intentions [My intentions to follow dispensing guidelines are stable.]	Intentions [I aim to reduce the number of unnecessary antimicrobial prescriptions I dispense.]	Goals [I have specific goals regarding my dispensing practices.]	Goals [I prioritize these goals in my daily work.]	Goals [I have a clear action plan for improving my dispensing practices.]	Goals [I consider local challenges when planning actions.]	Memory, Attention, and Decision Processes [I have effective decision-making processes for antimicrobial dispensing]	Memory, Attention, and Decision Processes [I use tools or resources to assist in my decisions.]	Environmental Context and Resources [My workplace provides adequate resources (e.g., literature, training) to support responsible antimicrobial dispensing.]	Environmental Context and Resources [The culture in my workplace encourages responsible antimicrobial use.]	Environmental Context and Resources [Weak regulatory enforcement affects my dispensing practices.]	Social Influences [Cultural beliefs about illness and treatment influence my dispensing decisions.]	Social Influences [My peers influence my dispensing practices.]	Social Influences [I Patient requests and expectations significantly impact my decisions regarding antimicrobial dispensing.]	Emotion [I feel frustrated by the increasing rates of antimicrobial resistance when making dispensing decisions.]	Emotion [I feel emotional pressure from patients who expect antimicrobials, which affects my clinical judgment.]	Behavioral Regulation [I consistently follow established protocols for antimicrobial dispensing in my practice.]	Behavioral Regulation [I actively seek out new information regarding antimicrobial resistance and dispensing guidelines.]	Behavioral Regulation [I actively seek feedback from peers regarding my antimicrobial prescribing practices.]	What are the opportunities, challenges and strategies to improve antimicrobial dispensing practice?
29	Male	MSc/Specialty	Pharmacy	Less than 5 years	2	3	3	5	5	4	4	4	5	5	5	5	5	5	5	5	5	5	5	5	5	5	5	5	4	5	4	4	3	4	5	4	4	3	4	2	3	3	5	5	4	4	4	Improving antimicrobial dispensing practices is crucial for combating antimicrobial resistance (AMR) and ensuring effective patient care. Opportunities 1. Education and Training 2. Technology Utilization 3. Collaboration 4. Policy Development Â Ch
24	Female	Diploma	Drug Store	Less than 5 years	4	4	4	4	4	4	4	4	4	4	4	4	4	5	5	4	4	1	4	4	4	4	4	4	4	5	4	4	4	4	4	5	4	4	4	4	4	4	4	4	4	4	4	People are awar all about antimicrobials are effectve for all deases they are not known thier resistance
23	Female	Diploma	Drug Store	Less than 5 years	3	3	3	3	2	3	3	3	3	4	4	4	2	3	4	3	4	3	4	4	3	4	3	3	3	4	4	4	3	3	3	3	3	4	3	3	3	3	3	2	3	3	3
22	Female	Diploma	Drug Store	Less than 5 years	4	5	5	5	5	5	5	5	3	3	5	5	5	5	5	3	3	3	5	5	5	5	5	5	5	5	4	4	4	4	3	3	5	5	5	4	5	5	5	5	5	5	5
37	Male	Degree	Drug Store	5 years and above	5	5	5	5	5	4	5	4	5	5	5	5	5	5	5	5	5	5	5	5	5	5	5	5	5	5	5	5	5	5	5	5	4	4	5	5	5	5	5	5	4	5	4	Challenges : patient awareness, clinicians awareness on antumicrobials use and prescibing, lack continuous awareness pachages. Opportunities : different social media access for creating awareness Strategies: Collaboration of different actors on the health
37	Male	Degree	Drug Store	5 years and above	5	5	5	5	5	4	4	4	5	5	5	5	5	5	5	5	5	5	5	5	5	5	5	5	5	5	5	5	5	5	5	5	4	4	4	5	5	5	5	5	4	4	4	Challenges : Lack of awareness on use of antimicrobials on patients and clinicians. Opportunities : Access of social media opportunities for creating awareness. Strategies : making Continuous and collaborated effort on awaresness creation on Antimicrobial
28	Female	Degree	Pharmacy	Less than 5 years	2	4	2	5	2	4	4	5	4	4	4	4	5	5	5	4	4	1	5	5	5	5	4	5	3	5	5	4	5	5	5	4	5	5	5	2	4	2	5	2	4	4	5	Frequent request from the patient
24	Female	Degree	Pharmacy	Less than 5 years	4	4	4	4	4	4	4	4	5	4	3	4	3	4	4	2	3	4	5	5	5	4	3	4	3	4	3	4	4	4	4	4	3	3	4	4	4	4	4	4	4	4	4	antibiotics with out prescription For simple cases
32	Male	Degree	Pharmacy	5 years and above	5	5	5	5	5	3	5	5	5	5	4	5	4	5	4	5	5	4	5	4	3	3	5	3	5	4	5	4	4	5	5	4	3	5	5	5	5	5	5	5	3	5	5	TO use only prescripiton drugs.
30	Female	Degree	Pharmacy	5 years and above	3	3	4	4	3	3	3	3	4	4	4	4	4	5	4	3	4	3	4	4	5	5	4	4	3	5	4	4	4	3	4	4	3	4	4	3	3	4	4	3	3	3	3
45	Male	Degree	Drug Store	Less than 5 years	4	3	4	3	3	3	3	3	5	5	5	4	4	5	5	5	5	4	5	5	5	5	5	5	5	5	3	4	4	4	3	3	1	5	4	4	3	4	3	3	3	3	3
24	Female	Degree	Pharmacy	Less than 5 years	2	2	2	4	3	4	4	3	5	4	4	4	4	4	5	4	4	4	4	4	5	5	5	5	4	4	4	4	4	4	4	4	4	4	4	2	2	2	4	3	4	4	3
36	Female	Degree	Pharmacy	5 years and above	4	3	3	4	3	4	3	3	4	4	4	5	4	4	5	3	5	3	4	4	4	4	3	4	4	3	4	4	5	4	4	4	5	5	3	4	3	3	4	3	4	3	3	Aware all population (patient,all health care professionals) with mass midea, training ... about antimicrobial resistance and dispensing practice
37	Male	Degree	Pharmacy	5 years and above	4	3	4	5	4	3	2	3	2	3	3	5	4	3	3	4	4	3	5	4	5	5	5	5	2	3	3	3	3	4	4	4	2	3	4	4	3	4	5	4	3	2	3	Repeated request of OTC antimicrobial from patients and Health professional
30	Female	Degree	Pharmacy	5 years and above	4	4	4	4	4	3	2	3	2	4	4	5	4	4	2	4	4	2	4	3	5	5	4	3	2	3	2	2	3	2	3	4	2	2	4	4	4	4	4	4	3	2	3	Frequent OTC request from health professionals
25	Male	Diploma	Pharmacy	Less than 5 years	4	4	4	4	4	2	2	2	2	2	3	4	3	4	3	2	3	2	4	4	4	4	4	4	2	2	2	2	3	3	3	4	2	3	4	4	4	4	4	4	2	2	2	Patients present with a message containing antimicrobial prescribing
37	Female	MSc/Specialty	Pharmacy	5 years and above	2	2	3	4	2	3	3	3	3	4	5	4	4	4	3	4	4	4	4	5	5	5	4	4	3	4	4	4	3	3	4	4	3	3	3	2	2	3	4	2	3	3	3	Request from patients based on past experience and recommendation from other health care providers
40	Female	MSc/Specialty	Pharmacy	5 years and above	3	3	4	3	3	4	3	3	2	3	3	4	4	4	4	4	4	3	4	4	4	4	4	4	2	4	3	3	3	3	3	4	2	2	3	3	3	4	3	3	4	3	3	Prescription containing higher classes of antibiotics from private clinics
27	Male	Degree	Pharmacy	Less than 5 years	4	3	2	4	4	3	3	3	3	3	4	4	3	4	3	3	4	3	4	4	3	4	4	2	2	3	3	3	3	3	3	2	2	2	3	4	3	2	4	4	3	3	3	High volume of presriptions from private clinics contain higher class of antimicrobials
22	Female	Diploma	Drug Store	Less than 5 years	4	4	4	4	4	2	4	3	1	1	2	3	2	4	4	2	3	3	4	3	3	4	4	3	2	4	2	2	2	2	3	3	2	3	3	4	4	4	4	4	2	4	3	None
43	Male	MSc/Specialty	Pharmacy	5 years and above	2	3	4	5	3	4	4	4	3	5	3	5	4	5	5	5	5	4	5	5	5	5	5	5	4	4	3	3	3	3	5	5	4	4	2	2	3	4	5	3	4	4	4	Over presctibing antimicrobials
32	Male	Degree	Pharmacy	5 years and above	4	4	4	4	4	3	4	3	2	3	4	5	3	4	4	4	4	2	4	4	5	5	4	4	2	4	3	3	3	3	4	4	3	3	4	4	4	4	4	4	3	4	3	No
26	Female	Degree	Pharmacy	Less than 5 years	3	3	3	3	3	3	3	3	3	3	3	5	3	4	3	4	4	4	4	4	4	5	4	4	3	3	3	2	2	2	4	4	3	3	3	3	3	3	3	3	3	3	3
25	Female	Degree	Pharmacy	Less than 5 years	3	2	4	5	4	2	3	2	2	3	4	5	3	4	2	4	4	3	5	4	5	5	5	4	2	4	2	2	2	2	4	4	2	2	3	3	2	4	5	4	2	3	2
22	Female	Diploma	Drug Store	Less than 5 years	4	4	4	4	4	2	4	3	1	1	2	3	2	4	4	2	3	3	4	3	3	4	4	3	2	4	2	2	2	2	3	3	2	3	3	4	4	4	4	4	2	4	3	None
43	Male	MSc/Specialty	Pharmacy	5 years and above	2	3	4	5	3	4	4	4	3	5	3	5	4	5	5	5	5	4	5	5	5	5	5	5	4	4	3	3	3	3	5	5	4	4	2	2	3	4	5	3	4	4	4	Over presctibing antimicrobials
32	Male	Degree	Pharmacy	5 years and above	4	4	4	4	4	3	4	3	2	3	4	5	3	4	4	4	4	2	4	4	5	5	4	4	2	4	3	3	3	3	4	4	3	3	4	4	4	4	4	4	3	4	3	No
26	Female	Degree	Pharmacy	Less than 5 years	3	3	3	3	3	3	3	3	3	3	3	5	3	4	3	4	4	4	4	4	4	5	4	4	3	3	3	2	2	2	4	4	3	3	3	3	3	3	3	3	3	3	3
25	Female	Degree	Pharmacy	Less than 5 years	3	2	4	5	4	2	3	2	2	3	4	5	3	4	2	4	4	3	5	4	5	5	5	4	2	4	2	2	2	2	4	4	2	2	3	3	2	4	5	4	2	3	2
29	Male	MSc/Specialty	Pharmacy	Less than 5 years	2	3	3	5	5	4	4	4	5	5	5	5	5	5	5	5	5	5	5	5	5	5	5	5	4	5	4	4	3	4	5	4	4	3	4	2	3	3	5	5	4	4	4	Improving antimicrobial dispensing practices is crucial for combating antimicrobial resistance (AMR) and ensuring effective patient care. Opportunities 1. Education and Training 2. Technology Utilization 3. Collaboration 4. Policy Development Â Ch
24	Female	Diploma	Drug Store	Less than 5 years	4	4	4	4	4	4	4	4	4	4	4	4	4	5	5	4	4	1	4	4	4	4	4	4	4	5	4	4	4	4	4	5	4	4	4	4	4	4	4	4	4	4	4	People are awar all about antimicrobials are effectve for all deases they are not known thier resistance
23	Female	Diploma	Drug Store	Less than 5 years	3	3	3	3	2	3	3	3	3	4	4	4	2	3	4	3	4	3	4	4	3	4	3	3	3	4	4	4	3	3	3	3	3	4	3	3	3	3	3	2	3	3	3
22	Female	Diploma	Drug Store	Less than 5 years	4	5	5	5	5	5	5	5	3	3	5	5	5	5	5	3	3	3	5	5	5	5	5	5	5	5	4	4	4	4	3	3	5	5	5	4	5	5	5	5	5	5	5
37	Male	Degree	Drug Store	5 years and above	5	5	5	5	5	4	5	4	5	5	5	5	5	5	5	5	5	5	5	5	5	5	5	5	5	5	5	5	5	5	5	5	4	4	5	5	5	5	5	5	4	5	4	Challenges : patient awareness, clinicians awareness on antumicrobials use and prescibing, lack continuous awareness pachages. Opportunities : different social media access for creating awareness Strategies: Collaboration of different actors on the health
30	Female	Degree	Pharmacy	5 years and above	3	3	4	4	3	3	3	3	4	4	4	4	4	5	4	3	4	3	4	4	5	5	4	4	3	5	4	4	4	3	4	4	3	4	4	3	3	4	4	3	3	3	3
45	Male	Degree	Drug Store	Less than 5 years	4	3	4	3	3	3	3	3	5	5	5	4	4	5	5	5	5	4	5	5	5	5	5	5	5	5	3	4	4	4	3	3	1	5	4	4	3	4	3	3	3	3	3
24	Female	Degree	Pharmacy	Less than 5 years	2	2	2	4	3	4	4	3	5	4	4	4	4	4	5	4	4	4	4	4	5	5	5	5	4	4	4	4	4	4	4	4	4	4	4	2	2	2	4	3	4	4	3
36	Female	Degree	Pharmacy	5 years and above	4	3	3	4	3	4	3	3	4	4	4	5	4	4	5	3	5	3	4	4	4	4	3	4	4	3	4	4	5	4	4	4	5	5	3	4	3	3	4	3	4	3	3	Aware all population (patient,all health care professionals) with mass midea, training ... about antimicrobial resistance and dispensing practice
37	Male	Degree	Pharmacy	5 years and above	4	3	4	5	4	3	2	3	2	3	3	5	4	3	3	4	4	3	5	4	5	5	5	5	2	3	3	3	3	4	4	4	2	3	4	4	3	4	5	4	3	2	3	Repeated request of OTC antimicrobial from patients and Health professional
30	Female	Degree	Pharmacy	5 years and above	4	4	4	4	4	3	2	3	2	4	4	5	4	4	2	4	4	2	4	3	5	5	4	3	2	3	2	2	3	2	3	4	2	2	4	4	4	4	4	4	3	2	3	Frequent OTC request from health professionals
23	Female	Diploma	Drug Store	Less than 5 years	3	3	3	3	2	3	3	3	3	4	4	4	2	3	4	3	4	3	4	4	3	4	3	3	3	4	4	4	3	3	3	3	3	4	3	3	3	3	3	2	3	3	3
22	Female	Diploma	Drug Store	Less than 5 years	4	5	5	5	5	5	5	5	3	3	5	5	5	5	5	3	3	3	5	5	5	5	5	5	5	5	4	4	4	4	3	3	5	5	5	4	5	5	5	5	5	5	5
37	Male	Degree	Drug Store	5 years and above	5	5	5	5	5	4	5	4	5	5	5	5	5	5	5	5	5	5	5	5	5	5	5	5	5	5	5	5	5	5	5	5	4	4	5	5	5	5	5	5	4	5	4	Challenges : patient awareness, clinicians awareness on antumicrobials use and prescibing, lack continuous awareness pachages. Opportunities : different social media access for creating awareness Strategies: Collaboration of different actors on the health
30	Female	Degree	Pharmacy	5 years and above	3	3	4	4	3	3	3	3	4	4	4	4	4	5	4	3	4	3	4	4	5	5	4	4	3	5	4	4	4	3	4	4	3	4	4	3	3	4	4	3	3	3	3
45	Male	Degree	Drug Store	Less than 5 years	4	3	4	3	3	3	3	3	5	5	5	4	4	5	5	5	5	4	5	5	5	5	5	5	5	5	3	4	4	4	3	3	1	5	4	4	3	4	3	3	3	3	3
24	Female	Degree	Pharmacy	Less than 5 years	2	2	2	4	3	4	4	3	5	4	4	4	4	4	5	4	4	4	4	4	5	5	5	5	4	4	4	4	4	4	4	4	4	4	4	2	2	2	4	3	4	4	3
30	Female	Degree	Pharmacy	5 years and above	3	3	4	4	3	3	3	3	4	4	4	4	4	5	4	3	4	3	4	4	5	5	4	4	3	5	4	4	4	3	4	4	3	4	4	3	3	4	4	3	3	3	3
45	Male	Degree	Drug Store	Less than 5 years	4	3	4	3	3	3	3	3	5	5	5	4	4	5	5	5	5	4	5	5	5	5	5	5	5	5	3	4	4	4	3	3	1	5	4	4	3	4	3	3	3	3	3
24	Female	Degree	Pharmacy	Less than 5 years	2	2	2	4	3	4	4	3	5	4	4	4	4	4	5	4	4	4	4	4	5	5	5	5	4	4	4	4	4	4	4	4	4	4	4	2	2	2	4	3	4	4	3
36	Female	Degree	Pharmacy	5 years and above	4	3	3	4	3	4	3	3	4	4	4	5	4	4	5	3	5	3	4	4	4	4	3	4	4	3	4	4	5	4	4	4	5	5	3	4	3	3	4	3	4	3	3	Aware all population (patient,all health care professionals) with mass midea, training ... about antimicrobial resistance and dispensing practice
37	Male	Degree	Pharmacy	5 years and above	4	3	4	5	4	3	2	3	2	3	3	5	4	3	3	4	4	3	5	4	5	5	5	5	2	3	3	3	3	4	4	4	2	3	4	4	3	4	5	4	3	2	3	Repeated request of OTC antimicrobial from patients and Health professional
37	Male	Degree	Drug Store	5 years and above	5	5	5	5	5	4	4	4	5	5	5	5	5	5	5	5	5	5	5	5	5	5	5	5	5	5	5	5	5	5	5	5	4	4	4	5	5	5	5	5	4	4	4	Challenges : Lack of awareness on use of antimicrobials on patients and clinicians. Opportunities : Access of social media opportunities for creating awareness. Strategies : making Continuous and collaborated effort on awaresness creation on Antimicrobial
28	Female	Degree	Pharmacy	Less than 5 years	2	4	2	5	2	4	4	5	4	4	4	4	5	5	5	4	4	1	5	5	5	5	4	5	3	5	5	4	5	5	5	4	5	5	5	2	4	2	5	2	4	4	5	Frequent request from the patient
24	Female	Degree	Pharmacy	Less than 5 years	4	4	4	4	4	4	4	4	5	4	3	4	3	4	4	2	3	4	5	5	5	4	3	4	3	4	3	4	4	4	4	4	3	3	4	4	4	4	4	4	4	4	4	antibiotics with out prescription For simple cases
32	Male	Degree	Pharmacy	5 years and above	5	5	5	5	5	3	5	5	5	5	4	5	4	5	4	5	5	4	5	4	3	3	5	3	5	4	5	4	4	5	5	4	3	5	5	5	5	5	5	5	3	5	5	TO use only prescripiton drugs.
30	Female	Degree	Pharmacy	5 years and above	3	3	4	4	3	3	3	3	4	4	4	4	4	5	4	3	4	3	4	4	5	5	4	4	3	5	4	4	4	3	4	4	3	4	4	3	3	4	4	3	3	3	3
45	Male	Degree	Drug Store	Less than 5 years	4	3	4	3	3	3	3	3	5	5	5	4	4	5	5	5	5	4	5	5	5	5	5	5	5	5	3	4	4	4	3	3	1	5	4	4	3	4	3	3	3	3	3
24	Female	Degree	Pharmacy	Less than 5 years	2	2	2	4	3	4	4	3	5	4	4	4	4	4	5	4	4	4	4	4	5	5	5	5	4	4	4	4	4	4	4	4	4	4	4	2	2	2	4	3	4	4	3
36	Female	Degree	Pharmacy	5 years and above	4	3	3	4	3	4	3	3	4	4	4	5	4	4	5	3	5	3	4	4	4	4	3	4	4	3	4	4	5	4	4	4	5	5	3	4	3	3	4	3	4	3	3	Aware all population (patient,all health care professionals) with mass midea, training ... about antimicrobial resistance and dispensing practice
37	Male	Degree	Pharmacy	5 years and above	4	3	4	5	4	3	2	3	2	3	3	5	4	3	3	4	4	3	5	4	5	5	5	5	2	3	3	3	3	4	4	4	2	3	4	4	3	4	5	4	3	2	3	Repeated request of OTC antimicrobial from patients and Health professional
37	Male	Degree	Drug Store	5 years and above	5	5	5	5	5	4	4	4	5	5	5	5	5	5	5	5	5	5	5	5	5	5	5	5	5	5	5	5	5	5	5	5	4	4	4	5	5	5	5	5	4	4	4	Challenges : Lack of awareness on use of antimicrobials on patients and clinicians. Opportunities : Access of social media opportunities for creating awareness. Strategies : making Continuous and collaborated effort on awaresness creation on Antimicrobial
28	Female	Degree	Pharmacy	Less than 5 years	2	4	2	5	2	4	4	5	4	4	4	4	5	5	5	4	4	1	5	5	5	5	4	5	3	5	5	4	5	5	5	4	5	5	5	2	4	2	5	2	4	4	5	Frequent request from the patient
24	Female	Degree	Pharmacy	Less than 5 years	4	4	4	4	4	4	4	4	5	4	3	4	3	4	4	2	3	4	5	5	5	4	3	4	3	4	3	4	4	4	4	4	3	3	4	4	4	4	4	4	4	4	4	antibiotics with out prescription For simple cases
32	Male	Degree	Pharmacy	5 years and above	5	5	5	5	5	3	5	5	5	5	4	5	4	5	4	5	5	4	5	4	3	3	5	3	5	4	5	4	4	5	5	4	3	5	5	5	5	5	5	5	3	5	5	TO use only prescripiton drugs.
30	Female	Degree	Pharmacy	5 years and above	3	3	4	4	3	3	3	3	4	4	4	4	4	5	4	3	4	3	4	4	5	5	4	4	3	5	4	4	4	3	4	4	3	4	4	3	3	4	4	3	3	3	3
45	Male	Degree	Drug Store	Less than 5 years	4	3	4	3	3	3	3	3	5	5	5	4	4	5	5	5	5	4	5	5	5	5	5	5	5	5	3	4	4	4	3	3	1	5	4	4	3	4	3	3	3	3	3
24	Female	Degree	Pharmacy	Less than 5 years	2	2	2	4	3	4	4	3	5	4	4	4	4	4	5	4	4	4	4	4	5	5	5	5	4	4	4	4	4	4	4	4	4	4	4	2	2	2	4	3	4	4	3
36	Female	Degree	Pharmacy	5 years and above	4	3	3	4	3	4	3	3	4	4	4	5	4	4	5	3	5	3	4	4	4	4	3	4	4	3	4	4	5	4	4	4	5	5	3	4	3	3	4	3	4	3	3	Aware all population (patient,all health care professionals) with mass midea, training ... about antimicrobial resistance and dispensing practice
30	Female	Degree	Pharmacy	5 years and above	3	3	4	4	3	3	3	3	4	4	4	4	4	5	4	3	4	3	4	4	5	5	4	4	3	5	4	4	4	3	4	4	3	4	4	3	3	4	4	3	3	3	3
45	Male	Degree	Drug Store	Less than 5 years	4	3	4	3	3	3	3	3	5	5	5	4	4	5	5	5	5	4	5	5	5	5	5	5	5	5	3	4	4	4	3	3	1	5	4	4	3	4	3	3	3	3	3
24	Female	Degree	Pharmacy	Less than 5 years	2	2	2	4	3	4	4	3	5	4	4	4	4	4	5	4	4	4	4	4	5	5	5	5	4	4	4	4	4	4	4	4	4	4	4	2	2	2	4	3	4	4	3
36	Female	Degree	Pharmacy	5 years and above	4	3	3	4	3	4	3	3	4	4	4	5	4	4	5	3	5	3	4	4	4	4	3	4	4	3	4	4	5	4	4	4	5	5	3	4	3	3	4	3	4	3	3	Aware all population (patient,all health care professionals) with mass midea, training ... about antimicrobial resistance and dispensing practice
37	Male	Degree	Pharmacy	5 years and above	4	3	4	5	4	3	2	3	2	3	3	5	4	3	3	4	4	3	5	4	5	5	5	5	2	3	3	3	3	4	4	4	2	3	4	4	3	4	5	4	3	2	3	Repeated request of OTC antimicrobial from patients and Health professional
30	Female	Degree	Pharmacy	5 years and above	4	4	4	4	4	3	2	3	2	4	4	5	4	4	2	4	4	2	4	3	5	5	4	3	2	3	2	2	3	2	3	4	2	2	4	4	4	4	4	4	3	2	3	Frequent OTC request from health professionals
25	Male	Diploma	Pharmacy	Less than 5 years	4	4	4	4	4	2	2	2	2	2	3	4	3	4	3	2	3	2	4	4	4	4	4	4	2	2	2	2	3	3	3	4	2	3	4	4	4	4	4	4	2	2	2	Patients present with a message containing antimicrobial prescribing
37	Female	MSc/Specialty	Pharmacy	5 years and above	2	2	3	4	2	3	3	3	3	4	5	4	4	4	3	4	4	4	4	5	5	5	4	4	3	4	4	4	3	3	4	4	3	3	3	2	2	3	4	2	3	3	3	Request from patients based on past experience and recommendation from other health care providers
40	Female	MSc/Specialty	Pharmacy	5 years and above	3	3	4	3	3	4	3	3	2	3	3	4	4	4	4	4	4	3	4	4	4	4	4	4	2	4	3	3	3	3	3	4	2	2	3	3	3	4	3	3	4	3	3	Prescription containing higher classes of antibiotics from private clinics
27	Male	Degree	Pharmacy	Less than 5 years	4	3	2	4	4	3	3	3	3	3	4	4	3	4	3	3	4	3	4	4	3	4	4	2	2	3	3	3	3	3	3	2	2	2	3	4	3	2	4	4	3	3	3	High volume of presriptions from private clinics contain higher class of antimicrobials
28	Female	Degree	Pharmacy	Less than 5 years	2	4	2	5	2	4	4	5	4	4	4	4	5	5	5	4	4	1	5	5	5	5	4	5	3	5	5	4	5	5	5	4	5	5	5	2	4	2	5	2	4	4	5	Frequent request from the patient
24	Female	Degree	Pharmacy	Less than 5 years	4	4	4	4	4	4	4	4	5	4	3	4	3	4	4	2	3	4	5	5	5	4	3	4	3	4	3	4	4	4	4	4	3	3	4	4	4	4	4	4	4	4	4	antibiotics with out prescription For simple cases
32	Male	Degree	Pharmacy	5 years and above	5	5	5	5	5	3	5	5	5	5	4	5	4	5	4	5	5	4	5	4	3	3	5	3	5	4	5	4	4	5	5	4	3	5	5	5	5	5	5	5	3	5	5	TO use only prescripiton drugs.
30	Female	Degree	Pharmacy	5 years and above	3	3	4	4	3	3	3	3	4	4	4	4	4	5	4	3	4	3	4	4	5	5	4	4	3	5	4	4	4	3	4	4	3	4	4	3	3	4	4	3	3	3	3
45	Male	Degree	Drug Store	Less than 5 years	4	3	4	3	3	3	3	3	5	5	5	4	4	5	5	5	5	4	5	5	5	5	5	5	5	5	3	4	4	4	3	3	1	5	4	4	3	4	3	3	3	3	3
24	Female	Degree	Pharmacy	Less than 5 years	2	2	2	4	3	4	4	3	5	4	4	4	4	4	5	4	4	4	4	4	5	5	5	5	4	4	4	4	4	4	4	4	4	4	4	2	2	2	4	3	4	4	3
36	Female	Degree	Pharmacy	5 years and above	4	3	3	4	3	4	3	3	4	4	4	5	4	4	5	3	5	3	4	4	4	4	3	4	4	3	4	4	5	4	4	4	5	5	3	4	3	3	4	3	4	3	3	Aware all population (patient,all health care professionals) with mass midea, training ... about antimicrobial resistance and dispensing practice
25	Female	Degree	Pharmacy	Less than 5 years	3	2	4	5	4	2	3	2	2	3	4	5	3	4	2	4	4	3	5	4	5	5	5	4	2	4	2	2	2	2	4	4	2	2	3	3	2	4	5	4	2	3	2
22	Female	Diploma	Drug Store	Less than 5 years	4	4	4	4	4	2	4	3	1	1	2	3	2	4	4	2	3	3	4	3	3	4	4	3	2	4	2	2	2	2	3	3	2	3	3	4	4	4	4	4	2	4	3	None
43	Male	MSc/Specialty	Pharmacy	5 years and above	2	3	4	5	3	4	4	4	3	5	3	5	4	5	5	5	5	4	5	5	5	5	5	5	4	4	3	3	3	3	5	5	4	4	2	2	3	4	5	3	4	4	4	Over presctibing antimicrobials
32	Male	Degree	Pharmacy	5 years and above	4	4	4	4	4	3	4	3	2	3	4	5	3	4	4	4	4	2	4	4	5	5	4	4	2	4	3	3	3	3	4	4	3	3	4	4	4	4	4	4	3	4	3	No
26	Female	Degree	Pharmacy	Less than 5 years	3	3	3	3	3	3	3	3	3	3	3	5	3	4	3	4	4	4	4	4	4	5	4	4	3	3	3	2	2	2	4	4	3	3	3	3	3	3	3	3	3	3	3
25	Female	Degree	Pharmacy	Less than 5 years	3	2	4	5	4	2	3	2	2	3	4	5	3	4	2	4	4	3	5	4	5	5	5	4	2	4	2	2	2	2	4	4	2	2	3	3	2	4	5	4	2	3	2
29	Male	MSc/Specialty	Pharmacy	Less than 5 years	2	3	3	5	5	4	4	4	5	5	5	5	5	5	5	5	5	5	5	5	5	5	5	5	4	5	4	4	3	4	5	4	4	3	4	2	3	3	5	5	4	4	4	Improving antimicrobial dispensing practices is crucial for combating antimicrobial resistance (AMR) and ensuring effective patient care. Opportunities 1. Education and Training 2. Technology Utilization 3. Collaboration 4. Policy Development Â Ch
24	Female	Diploma	Drug Store	Less than 5 years	4	4	4	4	4	4	4	4	4	4	4	4	4	5	5	4	4	1	4	4	4	4	4	4	4	5	4	4	4	4	4	5	4	4	4	4	4	4	4	4	4	4	4	People are awar all about antimicrobials are effectve for all deases they are not known thier resistance
23	Female	Diploma	Drug Store	Less than 5 years	3	3	3	3	2	3	3	3	3	4	4	4	2	3	4	3	4	3	4	4	3	4	3	3	3	4	4	4	3	3	3	3	3	4	3	3	3	3	3	2	3	3	3
22	Female	Diploma	Drug Store	Less than 5 years	4	5	5	5	5	5	5	5	3	3	5	5	5	5	5	3	3	3	5	5	5	5	5	5	5	5	4	4	4	4	3	3	5	5	5	4	5	5	5	5	5	5	5
37	Male	Degree	Drug Store	5 years and above	5	5	5	5	5	4	5	4	5	5	5	5	5	5	5	5	5	5	5	5	5	5	5	5	5	5	5	5	5	5	5	5	4	4	5	5	5	5	5	5	4	5	4	Challenges : patient awareness, clinicians awareness on antumicrobials use and prescibing, lack continuous awareness pachages. Opportunities : different social media access for creating awareness Strategies: Collaboration of different actors on the health
30	Female	Degree	Pharmacy	5 years and above	3	3	4	4	3	3	3	3	4	4	4	4	4	5	4	3	4	3	4	4	5	5	4	4	3	5	4	4	4	3	4	4	3	4	4	3	3	4	4	3	3	3	3
45	Male	Degree	Drug Store	Less than 5 years	4	3	4	3	3	3	3	3	5	5	5	4	4	5	5	5	5	4	5	5	5	5	5	5	5	5	3	4	4	4	3	3	1	5	4	4	3	4	3	3	3	3	3
24	Female	Degree	Pharmacy	Less than 5 years	2	2	2	4	3	4	4	3	5	4	4	4	4	4	5	4	4	4	4	4	5	5	5	5	4	4	4	4	4	4	4	4	4	4	4	2	2	2	4	3	4	4	3
36	Female	Degree	Pharmacy	5 years and above	4	3	3	4	3	4	3	3	4	4	4	5	4	4	5	3	5	3	4	4	4	4	3	4	4	3	4	4	5	4	4	4	5	5	3	4	3	3	4	3	4	3	3	Aware all population (patient,all health care professionals) with mass midea, training ... about antimicrobial resistance and dispensing practice
37	Male	Degree	Pharmacy	5 years and above	4	3	4	5	4	3	2	3	2	3	3	5	4	3	3	4	4	3	5	4	5	5	5	5	2	3	3	3	3	4	4	4	2	3	4	4	3	4	5	4	3	2	3	Repeated request of OTC antimicrobial from patients and Health professional
32	Male	Degree	Pharmacy	5 years and above	5	5	5	5	5	3	5	5	5	5	4	5	4	5	4	5	5	4	5	4	3	3	5	3	5	4	5	4	4	5	5	4	3	5	5	5	5	5	5	5	3	5	5	TO use only prescripiton drugs.
30	Female	Degree	Pharmacy	5 years and above	3	3	4	4	3	3	3	3	4	4	4	4	4	5	4	3	4	3	4	4	5	5	4	4	3	5	4	4	4	3	4	4	3	4	4	3	3	4	4	3	3	3	3
45	Male	Degree	Drug Store	Less than 5 years	4	3	4	3	3	3	3	3	5	5	5	4	4	5	5	5	5	4	5	5	5	5	5	5	5	5	3	4	4	4	3	3	1	5	4	4	3	4	3	3	3	3	3
24	Female	Degree	Pharmacy	Less than 5 years	2	2	2	4	3	4	4	3	5	4	4	4	4	4	5	4	4	4	4	4	5	5	5	5	4	4	4	4	4	4	4	4	4	4	4	2	2	2	4	3	4	4	3
36	Female	Degree	Pharmacy	5 years and above	4	3	3	4	3	4	3	3	4	4	4	5	4	4	5	3	5	3	4	4	4	4	3	4	4	3	4	4	5	4	4	4	5	5	3	4	3	3	4	3	4	3	3	Aware all population (patient,all health care professionals) with mass midea, training ... about antimicrobial resistance and dispensing practice
37	Male	Degree	Pharmacy	5 years and above	4	3	4	5	4	3	2	3	2	3	3	5	4	3	3	4	4	3	5	4	5	5	5	5	2	3	3	3	3	4	4	4	2	3	4	4	3	4	5	4	3	2	3	Repeated request of OTC antimicrobial from patients and Health professional
30	Female	Degree	Pharmacy	5 years and above	4	4	4	4	4	3	2	3	2	4	4	5	4	4	2	4	4	2	4	3	5	5	4	3	2	3	2	2	3	2	3	4	2	2	4	4	4	4	4	4	3	2	3	Frequent OTC request from health professionals
25	Male	Diploma	Pharmacy	Less than 5 years	4	4	4	4	4	2	2	2	2	2	3	4	3	4	3	2	3	2	4	4	4	4	4	4	2	2	2	2	3	3	3	4	2	3	4	4	4	4	4	4	2	2	2	Patients present with a message containing antimicrobial prescribing
37	Female	MSc/Specialty	Pharmacy	5 years and above	2	2	3	4	2	3	3	3	3	4	5	4	4	4	3	4	4	4	4	5	5	5	4	4	3	4	4	4	3	3	4	4	3	3	3	2	2	3	4	2	3	3	3	Request from patients based on past experience and recommendation from other health care providers
40	Female	MSc/Specialty	Pharmacy	5 years and above	3	3	4	3	3	4	3	3	2	3	3	4	4	4	4	4	4	3	4	4	4	4	4	4	2	4	3	3	3	3	3	4	2	2	3	3	3	4	3	3	4	3	3	Prescription containing higher classes of antibiotics from private clinics
27	Male	Degree	Pharmacy	Less than 5 years	4	3	2	4	4	3	3	3	3	3	4	4	3	4	3	3	4	3	4	4	3	4	4	2	2	3	3	3	3	3	3	2	2	2	3	4	3	2	4	4	3	3	3	High volume of presriptions from private clinics contain higher class of antimicrobials
29	Male	MSc/Specialty	Pharmacy	Less than 5 years	2	3	3	5	5	4	4	4	5	5	5	5	5	5	5	5	5	5	5	5	5	5	5	5	4	5	4	4	3	4	5	4	4	3	4	2	3	3	5	5	4	4	4	Improving antimicrobial dispensing practices is crucial for combating antimicrobial resistance (AMR) and ensuring effective patient care. Opportunities 1. Education and Training 2. Technology Utilization 3. Collaboration 4. Policy Development Â Ch
24	Female	Diploma	Drug Store	Less than 5 years	4	4	4	4	4	4	4	4	4	4	4	4	4	5	5	4	4	1	4	4	4	4	4	4	4	5	4	4	4	4	4	5	4	4	4	4	4	4	4	4	4	4	4	People are awar all about antimicrobials are effectve for all deases they are not known thier resistance
23	Female	Diploma	Drug Store	Less than 5 years	3	3	3	3	2	3	3	3	3	4	4	4	2	3	4	3	4	3	4	4	3	4	3	3	3	4	4	4	3	3	3	3	3	4	3	3	3	3	3	2	3	3	3
22	Female	Diploma	Drug Store	Less than 5 years	4	5	5	5	5	5	5	5	3	3	5	5	5	5	5	3	3	3	5	5	5	5	5	5	5	5	4	4	4	4	3	3	5	5	5	4	5	5	5	5	5	5	5
37	Male	Degree	Drug Store	5 years and above	5	5	5	5	5	4	5	4	5	5	5	5	5	5	5	5	5	5	5	5	5	5	5	5	5	5	5	5	5	5	5	5	4	4	5	5	5	5	5	5	4	5	4	Challenges : patient awareness, clinicians awareness on antumicrobials use and prescibing, lack continuous awareness pachages. Opportunities : different social media access for creating awareness Strategies: Collaboration of different actors on the health
37	Male	Degree	Drug Store	5 years and above	5	5	5	5	5	4	4	4	5	5	5	5	5	5	5	5	5	5	5	5	5	5	5	5	5	5	5	5	5	5	5	5	4	4	4	5	5	5	5	5	4	4	4	Challenges : Lack of awareness on use of antimicrobials on patients and clinicians. Opportunities : Access of social media opportunities for creating awareness. Strategies : making Continuous and collaborated effort on awaresness creation on Antimicrobial
28	Female	Degree	Pharmacy	Less than 5 years	2	4	2	5	2	4	4	5	4	4	4	4	5	5	5	4	4	1	5	5	5	5	4	5	3	5	5	4	5	5	5	4	5	5	5	2	4	2	5	2	4	4	5	Frequent request from the patient
24	Female	Degree	Pharmacy	Less than 5 years	4	4	4	4	4	4	4	4	5	4	3	4	3	4	4	2	3	4	5	5	5	4	3	4	3	4	3	4	4	4	4	4	3	3	4	4	4	4	4	4	4	4	4	antibiotics with out prescription For simple cases
32	Male	Degree	Pharmacy	5 years and above	5	5	5	5	5	3	5	5	5	5	4	5	4	5	4	5	5	4	5	4	3	3	5	3	5	4	5	4	4	5	5	4	3	5	5	5	5	5	5	5	3	5	5	TO use only prescripiton drugs.
30	Female	Degree	Pharmacy	5 years and above	3	3	4	4	3	3	3	3	4	4	4	4	4	5	4	3	4	3	4	4	5	5	4	4	3	5	4	4	4	3	4	4	3	4	4	3	3	4	4	3	3	3	3
45	Male	Degree	Drug Store	Less than 5 years	4	3	4	3	3	3	3	3	5	5	5	4	4	5	5	5	5	4	5	5	5	5	5	5	5	5	3	4	4	4	3	3	1	5	4	4	3	4	3	3	3	3	3
24	Female	Degree	Pharmacy	Less than 5 years	2	2	2	4	3	4	4	3	5	4	4	4	4	4	5	4	4	4	4	4	5	5	5	5	4	4	4	4	4	4	4	4	4	4	4	2	2	2	4	3	4	4	3
36	Female	Degree	Pharmacy	5 years and above	4	3	3	4	3	4	3	3	4	4	4	5	4	4	5	3	5	3	4	4	4	4	3	4	4	3	4	4	5	4	4	4	5	5	3	4	3	3	4	3	4	3	3	Aware all population (patient,all health care professionals) with mass midea, training ... about antimicrobial resistance and dispensing practice
37	Male	Degree	Pharmacy	5 years and above	4	3	4	5	4	3	2	3	2	3	3	5	4	3	3	4	4	3	5	4	5	5	5	5	2	3	3	3	3	4	4	4	2	3	4	4	3	4	5	4	3	2	3	Repeated request of OTC antimicrobial from patients and Health professional
30	Female	Degree	Pharmacy	5 years and above	4	4	4	4	4	3	2	3	2	4	4	5	4	4	2	4	4	2	4	3	5	5	4	3	2	3	2	2	3	2	3	4	2	2	4	4	4	4	4	4	3	2	3	Frequent OTC request from health professionals
25	Male	Diploma	Pharmacy	Less than 5 years	4	4	4	4	4	2	2	2	2	2	3	4	3	4	3	2	3	2	4	4	4	4	4	4	2	2	2	2	3	3	3	4	2	3	4	4	4	4	4	4	2	2	2	Patients present with a message containing antimicrobial prescribing
37	Female	MSc/Specialty	Pharmacy	5 years and above	2	2	3	4	2	3	3	3	3	4	5	4	4	4	3	4	4	4	4	5	5	5	4	4	3	4	4	4	3	3	4	4	3	3	3	2	2	3	4	2	3	3	3	Request from patients based on past experience and recommendation from other health care providers
40	Female	MSc/Specialty	Pharmacy	5 years and above	3	3	4	3	3	4	3	3	2	3	3	4	4	4	4	4	4	3	4	4	4	4	4	4	2	4	3	3	3	3	3	4	2	2	3	3	3	4	3	3	4	3	3	Prescription containing higher classes of antibiotics from private clinics
27	Male	Degree	Pharmacy	Less than 5 years	4	3	2	4	4	3	3	3	3	3	4	4	3	4	3	3	4	3	4	4	3	4	4	2	2	3	3	3	3	3	3	2	2	2	3	4	3	2	4	4	3	3	3	High volume of presriptions from private clinics contain higher class of antimicrobials
22	Female	Diploma	Drug Store	Less than 5 years	4	4	4	4	4	2	4	3	1	1	2	3	2	4	4	2	3	3	4	3	3	4	4	3	2	4	2	2	2	2	3	3	2	3	3	4	4	4	4	4	2	4	3	None
43	Male	MSc/Specialty	Pharmacy	5 years and above	2	3	4	5	3	4	4	4	3	5	3	5	4	5	5	5	5	4	5	5	5	5	5	5	4	4	3	3	3	3	5	5	4	4	2	2	3	4	5	3	4	4	4	Over presctibing antimicrobials
32	Male	Degree	Pharmacy	5 years and above	4	4	4	4	4	3	4	3	2	3	4	5	3	4	4	4	4	2	4	4	5	5	4	4	2	4	3	3	3	3	4	4	3	3	4	4	4	4	4	4	3	4	3	No
26	Female	Degree	Pharmacy	Less than 5 years	3	3	3	3	3	3	3	3	3	3	3	5	3	4	3	4	4	4	4	4	4	5	4	4	3	3	3	2	2	2	4	4	3	3	3	3	3	3	3	3	3	3	3
25	Female	Degree	Pharmacy	Less than 5 years	3	2	4	5	4	2	3	2	2	3	4	5	3	4	2	4	4	3	5	4	5	5	5	4	2	4	2	2	2	2	4	4	2	2	3	3	2	4	5	4	2	3	2
22	Female	Diploma	Drug Store	Less than 5 years	4	4	4	4	4	2	4	3	1	1	2	3	2	4	4	2	3	3	4	3	3	4	4	3	2	4	2	2	2	2	3	3	2	3	3	4	4	4	4	4	2	4	3	None
43	Male	MSc/Specialty	Pharmacy	5 years and above	2	3	4	5	3	4	4	4	3	5	3	5	4	5	5	5	5	4	5	5	5	5	5	5	4	4	3	3	3	3	5	5	4	4	2	2	3	4	5	3	4	4	4	Over presctibing antimicrobials
23	Female	Diploma	Drug Store	Less than 5 years	3	3	3	3	2	3	3	3	3	4	4	4	2	3	4	3	4	3	4	4	3	4	3	3	3	4	4	4	3	3	3	3	3	4	3	3	3	3	3	2	3	3	3
22	Female	Diploma	Drug Store	Less than 5 years	4	5	5	5	5	5	5	5	3	3	5	5	5	5	5	3	3	3	5	5	5	5	5	5	5	5	4	4	4	4	3	3	5	5	5	4	5	5	5	5	5	5	5
37	Male	Degree	Drug Store	5 years and above	5	5	5	5	5	4	5	4	5	5	5	5	5	5	5	5	5	5	5	5	5	5	5	5	5	5	5	5	5	5	5	5	4	4	5	5	5	5	5	5	4	5	4	Challenges : patient awareness, clinicians awareness on antumicrobials use and prescibing, lack continuous awareness pachages. Opportunities : different social media access for creating awareness Strategies: Collaboration of different actors on the health
37	Male	Degree	Drug Store	5 years and above	5	5	5	5	5	4	4	4	5	5	5	5	5	5	5	5	5	5	5	5	5	5	5	5	5	5	5	5	5	5	5	5	4	4	4	5	5	5	5	5	4	4	4	Challenges : Lack of awareness on use of antimicrobials on patients and clinicians. Opportunities : Access of social media opportunities for creating awareness. Strategies : making Continuous and collaborated effort on awaresness creation on Antimicrobial
28	Female	Degree	Pharmacy	Less than 5 years	2	4	2	5	2	4	4	5	4	4	4	4	5	5	5	4	4	1	5	5	5	5	4	5	3	5	5	4	5	5	5	4	5	5	5	2	4	2	5	2	4	4	5	Frequent request from the patient
24	Female	Degree	Pharmacy	Less than 5 years	4	4	4	4	4	4	4	4	5	4	3	4	3	4	4	2	3	4	5	5	5	4	3	4	3	4	3	4	4	4	4	4	3	3	4	4	4	4	4	4	4	4	4	antibiotics with out prescription For simple cases
32	Male	Degree	Pharmacy	5 years and above	5	5	5	5	5	3	5	5	5	5	4	5	4	5	4	5	5	4	5	4	3	3	5	3	5	4	5	4	4	5	5	4	3	5	5	5	5	5	5	5	3	5	5	TO use only prescripiton drugs.
30	Female	Degree	Pharmacy	5 years and above	3	3	4	4	3	3	3	3	4	4	4	4	4	5	4	3	4	3	4	4	5	5	4	4	3	5	4	4	4	3	4	4	3	4	4	3	3	4	4	3	3	3	3
45	Male	Degree	Drug Store	Less than 5 years	4	3	4	3	3	3	3	3	5	5	5	4	4	5	5	5	5	4	5	5	5	5	5	5	5	5	3	4	4	4	3	3	1	5	4	4	3	4	3	3	3	3	3
24	Female	Degree	Pharmacy	Less than 5 years	2	2	2	4	3	4	4	3	5	4	4	4	4	4	5	4	4	4	4	4	5	5	5	5	4	4	4	4	4	4	4	4	4	4	4	2	2	2	4	3	4	4	3
36	Female	Degree	Pharmacy	5 years and above	4	3	3	4	3	4	3	3	4	4	4	5	4	4	5	3	5	3	4	4	4	4	3	4	4	3	4	4	5	4	4	4	5	5	3	4	3	3	4	3	4	3	3	Aware all population (patient,all health care professionals) with mass midea, training ... about antimicrobial resistance and dispensing practice
37	Male	Degree	Pharmacy	5 years and above	4	3	4	5	4	3	2	3	2	3	3	5	4	3	3	4	4	3	5	4	5	5	5	5	2	3	3	3	3	4	4	4	2	3	4	4	3	4	5	4	3	2	3	Repeated request of OTC antimicrobial from patients and Health professional
30	Female	Degree	Pharmacy	5 years and above	4	4	4	4	4	3	2	3	2	4	4	5	4	4	2	4	4	2	4	3	5	5	4	3	2	3	2	2	3	2	3	4	2	2	4	4	4	4	4	4	3	2	3	Frequent OTC request from health professionals
25	Male	Diploma	Pharmacy	Less than 5 years	4	4	4	4	4	2	2	2	2	2	3	4	3	4	3	2	3	2	4	4	4	4	4	4	2	2	2	2	3	3	3	4	2	3	4	4	4	4	4	4	2	2	2	Patients present with a message containing antimicrobial prescribing
37	Female	MSc/Specialty	Pharmacy	5 years and above	2	2	3	4	2	3	3	3	3	4	5	4	4	4	3	4	4	4	4	5	5	5	4	4	3	4	4	4	3	3	4	4	3	3	3	2	2	3	4	2	3	3	3	Request from patients based on past experience and recommendation from other health care providers
40	Female	MSc/Specialty	Pharmacy	5 years and above	3	3	4	3	3	4	3	3	2	3	3	4	4	4	4	4	4	3	4	4	4	4	4	4	2	4	3	3	3	3	3	4	2	2	3	3	3	4	3	3	4	3	3	Prescription containing higher classes of antibiotics from private clinics
27	Male	Degree	Pharmacy	Less than 5 years	4	3	2	4	4	3	3	3	3	3	4	4	3	4	3	3	4	3	4	4	3	4	4	2	2	3	3	3	3	3	3	2	2	2	3	4	3	2	4	4	3	3	3	High volume of presriptions from private clinics contain higher class of antimicrobials
22	Female	Diploma	Drug Store	Less than 5 years	4	4	4	4	4	2	4	3	1	1	2	3	2	4	4	2	3	3	4	3	3	4	4	3	2	4	2	2	2	2	3	3	2	3	3	4	4	4	4	4	2	4	3	None
43	Male	MSc/Specialty	Pharmacy	5 years and above	2	3	4	5	3	4	4	4	3	5	3	5	4	5	5	5	5	4	5	5	5	5	5	5	4	4	3	3	3	3	5	5	4	4	2	2	3	4	5	3	4	4	4	Over presctibing antimicrobials
32	Male	Degree	Pharmacy	5 years and above	4	4	4	4	4	3	4	3	2	3	4	5	3	4	4	4	4	2	4	4	5	5	4	4	2	4	3	3	3	3	4	4	3	3	4	4	4	4	4	4	3	4	3	No
26	Female	Degree	Pharmacy	Less than 5 years	3	3	3	3	3	3	3	3	3	3	3	5	3	4	3	4	4	4	4	4	4	5	4	4	3	3	3	2	2	2	4	4	3	3	3	3	3	3	3	3	3	3	3
25	Female	Degree	Pharmacy	Less than 5 years	3	2	4	5	4	2	3	2	2	3	4	5	3	4	2	4	4	3	5	4	5	5	5	4	2	4	2	2	2	2	4	4	2	2	3	3	2	4	5	4	2	3	2
22	Female	Diploma	Drug Store	Less than 5 years	4	4	4	4	4	2	4	3	1	1	2	3	2	4	4	2	3	3	4	3	3	4	4	3	2	4	2	2	2	2	3	3	2	3	3	4	4	4	4	4	2	4	3	None
43	Male	MSc/Specialty	Pharmacy	5 years and above	2	3	4	5	3	4	4	4	3	5	3	5	4	5	5	5	5	4	5	5	5	5	5	5	4	4	3	3	3	3	5	5	4	4	2	2	3	4	5	3	4	4	4	Over presctibing antimicrobials
32	Male	Degree	Pharmacy	5 years and above	4	4	4	4	4	3	4	3	2	3	4	5	3	4	4	4	4	2	4	4	5	5	4	4	2	4	3	3	3	3	4	4	3	3	4	4	4	4	4	4	3	4	3	No
24	Female	Degree	Pharmacy	Less than 5 years	4	4	4	4	4	4	4	4	5	4	3	4	3	4	4	2	3	4	5	5	5	4	3	4	3	4	3	4	4	4	4	4	3	3	4	4	4	4	4	4	4	4	4	antibiotics with out prescription For simple cases
32	Male	Degree	Pharmacy	5 years and above	5	5	5	5	5	3	5	5	5	5	4	5	4	5	4	5	5	4	5	4	3	3	5	3	5	4	5	4	4	5	5	4	3	5	5	5	5	5	5	5	3	5	5	TO use only prescripiton drugs.
30	Female	Degree	Pharmacy	5 years and above	3	3	4	4	3	3	3	3	4	4	4	4	4	5	4	3	4	3	4	4	5	5	4	4	3	5	4	4	4	3	4	4	3	4	4	3	3	4	4	3	3	3	3
45	Male	Degree	Drug Store	Less than 5 years	4	3	4	3	3	3	3	3	5	5	5	4	4	5	5	5	5	4	5	5	5	5	5	5	5	5	3	4	4	4	3	3	1	5	4	4	3	4	3	3	3	3	3
24	Female	Degree	Pharmacy	Less than 5 years	2	2	2	4	3	4	4	3	5	4	4	4	4	4	5	4	4	4	4	4	5	5	5	5	4	4	4	4	4	4	4	4	4	4	4	2	2	2	4	3	4	4	3
36	Female	Degree	Pharmacy	5 years and above	4	3	3	4	3	4	3	3	4	4	4	5	4	4	5	3	5	3	4	4	4	4	3	4	4	3	4	4	5	4	4	4	5	5	3	4	3	3	4	3	4	3	3	Aware all population (patient,all health care professionals) with mass midea, training ... about antimicrobial resistance and dispensing practice
29	Male	MSc/Specialty	Pharmacy	Less than 5 years	2	3	3	5	5	4	4	4	5	5	5	5	5	5	5	5	5	5	5	5	5	5	5	5	4	5	4	4	3	4	5	4	4	3	4	2	3	3	5	5	4	4	4	Improving antimicrobial dispensing practices is crucial for combating antimicrobial resistance (AMR) and ensuring effective patient care. Opportunities 1. Education and Training 2. Technology Utilization 3. Collaboration 4. Policy Development Â Ch
24	Female	Diploma	Drug Store	Less than 5 years	4	4	4	4	4	4	4	4	4	4	4	4	4	5	5	4	4	1	4	4	4	4	4	4	4	5	4	4	4	4	4	5	4	4	4	4	4	4	4	4	4	4	4	People are awar all about antimicrobials are effectve for all deases they are not known thier resistance
23	Female	Diploma	Drug Store	Less than 5 years	3	3	3	3	2	3	3	3	3	4	4	4	2	3	4	3	4	3	4	4	3	4	3	3	3	4	4	4	3	3	3	3	3	4	3	3	3	3	3	2	3	3	3
22	Female	Diploma	Drug Store	Less than 5 years	4	5	5	5	5	5	5	5	3	3	5	5	5	5	5	3	3	3	5	5	5	5	5	5	5	5	4	4	4	4	3	3	5	5	5	4	5	5	5	5	5	5	5
37	Male	Degree	Drug Store	5 years and above	5	5	5	5	5	4	5	4	5	5	5	5	5	5	5	5	5	5	5	5	5	5	5	5	5	5	5	5	5	5	5	5	4	4	5	5	5	5	5	5	4	5	4	Challenges : patient awareness, clinicians awareness on antumicrobials use and prescibing, lack continuous awareness pachages. Opportunities : different social media access for creating awareness Strategies: Collaboration of different actors on the health
37	Male	Degree	Drug Store	5 years and above	5	5	5	5	5	4	4	4	5	5	5	5	5	5	5	5	5	5	5	5	5	5	5	5	5	5	5	5	5	5	5	5	4	4	4	5	5	5	5	5	4	4	4	Challenges : Lack of awareness on use of antimicrobials on patients and clinicians. Opportunities : Access of social media opportunities for creating awareness. Strategies : making Continuous and collaborated effort on awaresness creation on Antimicrobial
28	Female	Degree	Pharmacy	Less than 5 years	2	4	2	5	2	4	4	5	4	4	4	4	5	5	5	4	4	1	5	5	5	5	4	5	3	5	5	4	5	5	5	4	5	5	5	2	4	2	5	2	4	4	5	Frequent request from the patient
24	Female	Degree	Pharmacy	Less than 5 years	4	4	4	4	4	4	4	4	5	4	3	4	3	4	4	2	3	4	5	5	5	4	3	4	3	4	3	4	4	4	4	4	3	3	4	4	4	4	4	4	4	4	4	antibiotics with out prescription For simple cases
32	Male	Degree	Pharmacy	5 years and above	5	5	5	5	5	3	5	5	5	5	4	5	4	5	4	5	5	4	5	4	3	3	5	3	5	4	5	4	4	5	5	4	3	5	5	5	5	5	5	5	3	5	5	TO use only prescripiton drugs.
30	Female	Degree	Pharmacy	5 years and above	3	3	4	4	3	3	3	3	4	4	4	4	4	5	4	3	4	3	4	4	5	5	4	4	3	5	4	4	4	3	4	4	3	4	4	3	3	4	4	3	3	3	3
45	Male	Degree	Drug Store	Less than 5 years	4	3	4	3	3	3	3	3	5	5	5	4	4	5	5	5	5	4	5	5	5	5	5	5	5	5	3	4	4	4	3	3	1	5	4	4	3	4	3	3	3	3	3
24	Female	Degree	Pharmacy	Less than 5 years	2	2	2	4	3	4	4	3	5	4	4	4	4	4	5	4	4	4	4	4	5	5	5	5	4	4	4	4	4	4	4	4	4	4	4	2	2	2	4	3	4	4	3
36	Female	Degree	Pharmacy	5 years and above	4	3	3	4	3	4	3	3	4	4	4	5	4	4	5	3	5	3	4	4	4	4	3	4	4	3	4	4	5	4	4	4	5	5	3	4	3	3	4	3	4	3	3	Aware all population (patient,all health care professionals) with mass midea, training ... about antimicrobial resistance and dispensing practice
37	Male	Degree	Pharmacy	5 years and above	4	3	4	5	4	3	2	3	2	3	3	5	4	3	3	4	4	3	5	4	5	5	5	5	2	3	3	3	3	4	4	4	2	3	4	4	3	4	5	4	3	2	3	Repeated request of OTC antimicrobial from patients and Health professional
37	Male	Degree	Pharmacy	5 years and above	4	3	4	5	4	3	2	3	2	3	3	5	4	3	3	4	4	3	5	4	5	5	5	5	2	3	3	3	3	4	4	4	2	3	4	4	3	4	5	4	3	2	3	Repeated request of OTC antimicrobial from patients and Health professional
30	Female	Degree	Pharmacy	5 years and above	4	4	4	4	4	3	2	3	2	4	4	5	4	4	2	4	4	2	4	3	5	5	4	3	2	3	2	2	3	2	3	4	2	2	4	4	4	4	4	4	3	2	3	Frequent OTC request from health professionals
25	Male	Diploma	Pharmacy	Less than 5 years	4	4	4	4	4	2	2	2	2	2	3	4	3	4	3	2	3	2	4	4	4	4	4	4	2	2	2	2	3	3	3	4	2	3	4	4	4	4	4	4	2	2	2	Patients present with a message containing antimicrobial prescribing
37	Female	MSc/Specialty	Pharmacy	5 years and above	2	2	3	4	2	3	3	3	3	4	5	4	4	4	3	4	4	4	4	5	5	5	4	4	3	4	4	4	3	3	4	4	3	3	3	2	2	3	4	2	3	3	3	Request from patients based on past experience and recommendation from other health care providers
40	Female	MSc/Specialty	Pharmacy	5 years and above	3	3	4	3	3	4	3	3	2	3	3	4	4	4	4	4	4	3	4	4	4	4	4	4	2	4	3	3	3	3	3	4	2	2	3	3	3	4	3	3	4	3	3	Prescription containing higher classes of antibiotics from private clinics
27	Male	Degree	Pharmacy	Less than 5 years	4	3	2	4	4	3	3	3	3	3	4	4	3	4	3	3	4	3	4	4	3	4	4	2	2	3	3	3	3	3	3	2	2	2	3	4	3	2	4	4	3	3	3	High volume of presriptions from private clinics contain higher class of antimicrobials
22	Female	Diploma	Drug Store	Less than 5 years	4	4	4	4	4	2	4	3	1	1	2	3	2	4	4	2	3	3	4	3	3	4	4	3	2	4	2	2	2	2	3	3	2	3	3	4	4	4	4	4	2	4	3	None
43	Male	MSc/Specialty	Pharmacy	5 years and above	2	3	4	5	3	4	4	4	3	5	3	5	4	5	5	5	5	4	5	5	5	5	5	5	4	4	3	3	3	3	5	5	4	4	2	2	3	4	5	3	4	4	4	Over presctibing antimicrobials
32	Male	Degree	Pharmacy	5 years and above	4	4	4	4	4	3	4	3	2	3	4	5	3	4	4	4	4	2	4	4	5	5	4	4	2	4	3	3	3	3	4	4	3	3	4	4	4	4	4	4	3	4	3	No
22	Female	Diploma	Drug Store	Less than 5 years	4	4	4	4	4	2	4	3	1	1	2	3	2	4	4	2	3	3	4	3	3	4	4	3	2	4	2	2	2	2	3	3	2	3	3	4	4	4	4	4	2	4	3	None
43	Male	MSc/Specialty	Pharmacy	5 years and above	2	3	4	5	3	4	4	4	3	5	3	5	4	5	5	5	5	4	5	5	5	5	5	5	4	4	3	3	3	3	5	5	4	4	2	2	3	4	5	3	4	4	4	Over presctibing antimicrobials
32	Male	Degree	Pharmacy	5 years and above	4	4	4	4	4	3	4	3	2	3	4	5	3	4	4	4	4	2	4	4	5	5	4	4	2	4	3	3	3	3	4	4	3	3	4	4	4	4	4	4	3	4	3	No
26	Female	Degree	Pharmacy	Less than 5 years	3	3	3	3	3	3	3	3	3	3	3	5	3	4	3	4	4	4	4	4	4	5	4	4	3	3	3	2	2	2	4	4	3	3	3	3	3	3	3	3	3	3	3
25	Female	Degree	Pharmacy	Less than 5 years	3	2	4	5	4	2	3	2	2	3	4	5	3	4	2	4	4	3	5	4	5	5	5	4	2	4	2	2	2	2	4	4	2	2	3	3	2	4	5	4	2	3	2
29	Male	MSc/Specialty	Pharmacy	Less than 5 years	2	3	3	5	5	4	4	4	5	5	5	5	5	5	5	5	5	5	5	5	5	5	5	5	4	5	4	4	3	4	5	4	4	3	4	2	3	3	5	5	4	4	4	Improving antimicrobial dispensing practices is crucial for combating antimicrobial resistance (AMR) and ensuring effective patient care. Opportunities 1. Education and Training 2. Technology Utilization 3. Collaboration 4. Policy Development Â Ch
24	Female	Diploma	Drug Store	Less than 5 years	4	4	4	4	4	4	4	4	4	4	4	4	4	5	5	4	4	1	4	4	4	4	4	4	4	5	4	4	4	4	4	5	4	4	4	4	4	4	4	4	4	4	4	People are awar all about antimicrobials are effectve for all deases they are not known thier resistance
23	Female	Diploma	Drug Store	Less than 5 years	3	3	3	3	2	3	3	3	3	4	4	4	2	3	4	3	4	3	4	4	3	4	3	3	3	4	4	4	3	3	3	3	3	4	3	3	3	3	3	2	3	3	3
45	Male	Degree	Drug Store	Less than 5 years	4	3	4	3	3	3	3	3	5	5	5	4	4	5	5	5	5	4	5	5	5	5	5	5	5	5	3	4	4	4	3	3	1	5	4	4	3	4	3	3	3	3	3
24	Female	Degree	Pharmacy	Less than 5 years	2	2	2	4	3	4	4	3	5	4	4	4	4	4	5	4	4	4	4	4	5	5	5	5	4	4	4	4	4	4	4	4	4	4	4	2	2	2	4	3	4	4	3
36	Female	Degree	Pharmacy	5 years and above	4	3	3	4	3	4	3	3	4	4	4	5	4	4	5	3	5	3	4	4	4	4	3	4	4	3	4	4	5	4	4	4	5	5	3	4	3	3	4	3	4	3	3	Aware all population (patient,all health care professionals) with mass midea, training ... about antimicrobial resistance and dispensing practice
37	Male	Degree	Pharmacy	5 years and above	4	3	4	5	4	3	2	3	2	3	3	5	4	3	3	4	4	3	5	4	5	5	5	5	2	3	3	3	3	4	4	4	2	3	4	4	3	4	5	4	3	2	3	Repeated request of OTC antimicrobial from patients and Health professional
37	Male	Degree	Pharmacy	5 years and above	4	3	4	5	4	3	2	3	2	3	3	5	4	3	3	4	4	3	5	4	5	5	5	5	2	3	3	3	3	4	4	4	2	3	4	4	3	4	5	4	3	2	3	Repeated request of OTC antimicrobial from patients and Health professional
22	Female	Diploma	Drug Store	Less than 5 years	4	5	5	5	5	5	5	5	3	3	5	5	5	5	5	3	3	3	5	5	5	5	5	5	5	5	4	4	4	4	3	3	5	5	5	4	5	5	5	5	5	5	5
37	Male	Degree	Drug Store	5 years and above	5	5	5	5	5	4	5	4	5	5	5	5	5	5	5	5	5	5	5	5	5	5	5	5	5	5	5	5	5	5	5	5	4	4	5	5	5	5	5	5	4	5	4	Challenges : patient awareness, clinicians awareness on antumicrobials use and prescibing, lack continuous awareness pachages. Opportunities : different social media access for creating awareness Strategies: Collaboration of different actors on the health
37	Male	Degree	Drug Store	5 years and above	5	5	5	5	5	4	4	4	5	5	5	5	5	5	5	5	5	5	5	5	5	5	5	5	5	5	5	5	5	5	5	5	4	4	4	5	5	5	5	5	4	4	4	Challenges : Lack of awareness on use of antimicrobials on patients and clinicians. Opportunities : Access of social media opportunities for creating awareness. Strategies : making Continuous and collaborated effort on awaresness creation on Antimicrobial
28	Female	Degree	Pharmacy	Less than 5 years	2	4	2	5	2	4	4	5	4	4	4	4	5	5	5	4	4	1	5	5	5	5	4	5	3	5	5	4	5	5	5	4	5	5	5	2	4	2	5	2	4	4	5	Frequent request from the patient
24	Female	Degree	Pharmacy	Less than 5 years	4	4	4	4	4	4	4	4	5	4	3	4	3	4	4	2	3	4	5	5	5	4	3	4	3	4	3	4	4	4	4	4	3	3	4	4	4	4	4	4	4	4	4	antibiotics with out prescription For simple cases
32	Male	Degree	Pharmacy	5 years and above	5	5	5	5	5	3	5	5	5	5	4	5	4	5	4	5	5	4	5	4	3	3	5	3	5	4	5	4	4	5	5	4	3	5	5	5	5	5	5	5	3	5	5	TO use only prescripiton drugs.
30	Female	Degree	Pharmacy	5 years and above	3	3	4	4	3	3	3	3	4	4	4	4	4	5	4	3	4	3	4	4	5	5	4	4	3	5	4	4	4	3	4	4	3	4	4	3	3	4	4	3	3	3	3
45	Male	Degree	Drug Store	Less than 5 years	4	3	4	3	3	3	3	3	5	5	5	4	4	5	5	5	5	4	5	5	5	5	5	5	5	5	3	4	4	4	3	3	1	5	4	4	3	4	3	3	3	3	3
24	Female	Degree	Pharmacy	Less than 5 years	2	2	2	4	3	4	4	3	5	4	4	4	4	4	5	4	4	4	4	4	5	5	5	5	4	4	4	4	4	4	4	4	4	4	4	2	2	2	4	3	4	4	3
36	Female	Degree	Pharmacy	5 years and above	4	3	3	4	3	4	3	3	4	4	4	5	4	4	5	3	5	3	4	4	4	4	3	4	4	3	4	4	5	4	4	4	5	5	3	4	3	3	4	3	4	3	3	Aware all population (patient,all health care professionals) with mass midea, training ... about antimicrobial resistance and dispensing practice
37	Male	Degree	Pharmacy	5 years and above	4	3	4	5	4	3	2	3	2	3	3	5	4	3	3	4	4	3	5	4	5	5	5	5	2	3	3	3	3	4	4	4	2	3	4	4	3	4	5	4	3	2	3	Repeated request of OTC antimicrobial from patients and Health professional
30	Female	Degree	Pharmacy	5 years and above	4	4	4	4	4	3	2	3	2	4	4	5	4	4	2	4	4	2	4	3	5	5	4	3	2	3	2	2	3	2	3	4	2	2	4	4	4	4	4	4	3	2	3	Frequent OTC request from health professionals
25	Male	Diploma	Pharmacy	Less than 5 years	4	4	4	4	4	2	2	2	2	2	3	4	3	4	3	2	3	2	4	4	4	4	4	4	2	2	2	2	3	3	3	4	2	3	4	4	4	4	4	4	2	2	2	Patients present with a message containing antimicrobial prescribing
37	Female	MSc/Specialty	Pharmacy	5 years and above	2	2	3	4	2	3	3	3	3	4	5	4	4	4	3	4	4	4	4	5	5	5	4	4	3	4	4	4	3	3	4	4	3	3	3	2	2	3	4	2	3	3	3	Request from patients based on past experience and recommendation from other health care providers
40	Female	MSc/Specialty	Pharmacy	5 years and above	3	3	4	3	3	4	3	3	2	3	3	4	4	4	4	4	4	3	4	4	4	4	4	4	2	4	3	3	3	3	3	4	2	2	3	3	3	4	3	3	4	3	3	Prescription containing higher classes of antibiotics from private clinics
27	Male	Degree	Pharmacy	Less than 5 years	4	3	2	4	4	3	3	3	3	3	4	4	3	4	3	3	4	3	4	4	3	4	4	2	2	3	3	3	3	3	3	2	2	2	3	4	3	2	4	4	3	3	3	High volume of presriptions from private clinics contain higher class of antimicrobials
22	Female	Diploma	Drug Store	Less than 5 years	4	4	4	4	4	2	4	3	1	1	2	3	2	4	4	2	3	3	4	3	3	4	4	3	2	4	2	2	2	2	3	3	2	3	3	4	4	4	4	4	2	4	3	None
43	Male	MSc/Specialty	Pharmacy	5 years and above	2	3	4	5	3	4	4	4	3	5	3	5	4	5	5	5	5	4	5	5	5	5	5	5	4	4	3	3	3	3	5	5	4	4	2	2	3	4	5	3	4	4	4	Over presctibing antimicrobials
32	Male	Degree	Pharmacy	5 years and above	4	4	4	4	4	3	4	3	2	3	4	5	3	4	4	4	4	2	4	4	5	5	4	4	2	4	3	3	3	3	4	4	3	3	4	4	4	4	4	4	3	4	3	No
23	Female	Diploma	Drug Store	Less than 5 years	3	3	3	3	2	3	3	3	3	4	4	4	2	3	4	3	4	3	4	4	3	4	3	3	3	4	4	4	3	3	3	3	3	4	3	3	3	3	3	2	3	3	3
22	Female	Diploma	Drug Store	Less than 5 years	4	5	5	5	5	5	5	5	3	3	5	5	5	5	5	3	3	3	5	5	5	5	5	5	5	5	4	4	4	4	3	3	5	5	5	4	5	5	5	5	5	5	5
37	Male	Degree	Drug Store	5 years and above	5	5	5	5	5	4	5	4	5	5	5	5	5	5	5	5	5	5	5	5	5	5	5	5	5	5	5	5	5	5	5	5	4	4	5	5	5	5	5	5	4	5	4	Challenges : patient awareness, clinicians awareness on antumicrobials use and prescibing, lack continuous awareness pachages. Opportunities : different social media access for creating awareness Strategies: Collaboration of different actors on the health
37	Male	Degree	Drug Store	5 years and above	5	5	5	5	5	4	4	4	5	5	5	5	5	5	5	5	5	5	5	5	5	5	5	5	5	5	5	5	5	5	5	5	4	4	4	5	5	5	5	5	4	4	4	Challenges : Lack of awareness on use of antimicrobials on patients and clinicians. Opportunities : Access of social media opportunities for creating awareness. Strategies : making Continuous and collaborated effort on awaresness creation on Antimicrobial
28	Female	Degree	Pharmacy	Less than 5 years	2	4	2	5	2	4	4	5	4	4	4	4	5	5	5	4	4	1	5	5	5	5	4	5	3	5	5	4	5	5	5	4	5	5	5	2	4	2	5	2	4	4	5	Frequent request from the patient
24	Female	Degree	Pharmacy	Less than 5 years	4	4	4	4	4	4	4	4	5	4	3	4	3	4	4	2	3	4	5	5	5	4	3	4	3	4	3	4	4	4	4	4	3	3	4	4	4	4	4	4	4	4	4	antibiotics with out prescription For simple cases
32	Male	Degree	Pharmacy	5 years and above	5	5	5	5	5	3	5	5	5	5	4	5	4	5	4	5	5	4	5	4	3	3	5	3	5	4	5	4	4	5	5	4	3	5	5	5	5	5	5	5	3	5	5	TO use only prescripiton drugs.
30	Female	Degree	Pharmacy	5 years and above	3	3	4	4	3	3	3	3	4	4	4	4	4	5	4	3	4	3	4	4	5	5	4	4	3	5	4	4	4	3	4	4	3	4	4	3	3	4	4	3	3	3	3
45	Male	Degree	Drug Store	Less than 5 years	4	3	4	3	3	3	3	3	5	5	5	4	4	5	5	5	5	4	5	5	5	5	5	5	5	5	3	4	4	4	3	3	1	5	4	4	3	4	3	3	3	3	3
24	Female	Degree	Pharmacy	Less than 5 years	2	2	2	4	3	4	4	3	5	4	4	4	4	4	5	4	4	4	4	4	5	5	5	5	4	4	4	4	4	4	4	4	4	4	4	2	2	2	4	3	4	4	3
36	Female	Degree	Pharmacy	5 years and above	4	3	3	4	3	4	3	3	4	4	4	5	4	4	5	3	5	3	4	4	4	4	3	4	4	3	4	4	5	4	4	4	5	5	3	4	3	3	4	3	4	3	3	Aware all population (patient,all health care professionals) with mass midea, training ... about antimicrobial resistance and dispensing practice
37	Male	Degree	Pharmacy	5 years and above	4	3	4	5	4	3	2	3	2	3	3	5	4	3	3	4	4	3	5	4	5	5	5	5	2	3	3	3	3	4	4	4	2	3	4	4	3	4	5	4	3	2	3	Repeated request of OTC antimicrobial from patients and Health professional
30	Female	Degree	Pharmacy	5 years and above	4	4	4	4	4	3	2	3	2	4	4	5	4	4	2	4	4	2	4	3	5	5	4	3	2	3	2	2	3	2	3	4	2	2	4	4	4	4	4	4	3	2	3	Frequent OTC request from health professionals
25	Male	Diploma	Pharmacy	Less than 5 years	4	4	4	4	4	2	2	2	2	2	3	4	3	4	3	2	3	2	4	4	4	4	4	4	2	2	2	2	3	3	3	4	2	3	4	4	4	4	4	4	2	2	2	Patients present with a message containing antimicrobial prescribing
37	Female	MSc/Specialty	Pharmacy	5 years and above	2	2	3	4	2	3	3	3	3	4	5	4	4	4	3	4	4	4	4	5	5	5	4	4	3	4	4	4	3	3	4	4	3	3	3	2	2	3	4	2	3	3	3	Request from patients based on past experience and recommendation from other health care providers
36	Female	Degree	Pharmacy	5 years and above	4	3	3	4	3	4	3	3	4	4	4	5	4	4	5	3	5	3	4	4	4	4	3	4	4	3	4	4	5	4	4	4	5	5	3	4	3	3	4	3	4	3	3	Aware all population (patient,all health care professionals) with mass midea, training ... about antimicrobial resistance and dispensing practice
